# Supplementary material for: Tolerability of 2 and 4 mg/kg Dosing Every 12 Hour of a Cannabidiol- and Cannabidiolic Acid-Rich Hemp Extract on Mixed-Breed Dogs Utilized for Teaching in a Closed Colony
Source: Animals (Basel). 2024 Jun 24;14(13):1863. doi: 10.3390/ani14131863 (PMC11240743; doi:10.3390/ani14131863)
Supplement: Supplementary file 1 [file animals-14-01863-s001.zip]

Archive with 1 entries (1 files):
- animals-3048896-supplementary_updated.pdf
